# Supplementary material for: Percutaneous ruminostomy guided by rumenoscopy: study in an experimental model in bovine fetus
Source: BMC Vet Res. 2022 Jan 17;18:41. doi: 10.1186/s12917-022-03143-5 (PMC8762941; doi:10.1186/s12917-022-03143-5)
Supplement: Supplementary file 1 — Additional file 1. [file 12917_2022_3143_MOESM1_ESM.xlsx]

## Sheet: Planilha1
Dados Brutos	10.3
	11.4
	11.44
	12.15
	10.48
	11.154
	- 1 -
Tamanho da amostra =	6
Mínimo	10.3
Máximo	12.15
Amplitude Total	1.85
Mediana	11.277
Primeiro Quartil (25%)	10.6485
Terceiro Quartil (75%)	11.43
Desvio Interquartílico	0.7815
Média Aritmética	11.154	11.15
Variância	0.4636
Desvio Padrão	0.6809	0.7
Erro Padrão	0.278
Coeficiente de Variação	0.061
Assimetria (g1)	0.0925
Curtose (g2)	-0.6062
Média Harmônica =	11.1194
N (média harmônica) =	6
Média Geométrica =	11.1367
N (média geométrica) =	6
Variância (geom.) =	1.0016
Desvio Padrão (geom.) =	1.063
